# Supplementary material for: A Combinatory Therapy of Metformin and Dexamethasone Reduces the Foreign Body Reaction to Intraneural Electrodes
Source: Cells. 2024 Dec 20;13(24):2112. doi: 10.3390/cells13242112 (PMC11726768; doi:10.3390/cells13242112)
Supplement: Supplementary file 1 [file cells-13-02112-s001.zip]

Archive with 5 entries (5 files):
- Caption sup figures.pdf
- desktop.ini
- Sup Figure S1.tif
- Sup Figure S2.tif
- Sup Figure S3.tif
